# Supplementary material for: Hemodialysis and Plasma Oxylipin Biotransformation in Peripheral Tissue
Source: Metabolites. 2022 Jan 4;12(1):34. doi: 10.3390/metabo12010034 (PMC8781597; doi:10.3390/metabo12010034)
Supplement: Supplementary file 1 [file metabolites-12-00034-s001.zip]

Archive with 1 entries (1 files):
- metabolites-1534189-supplementary.pdf
